# Supplementary material for: Injectable Biomimetic Hydrogel Constructs for Cell-Based Menopausal Hormone Therapy with Reduced Breast Cancer Potential
Source: Biomater Res. 2024 Aug 9;28:0054. doi: 10.34133/bmr.0054 (PMC11310713; doi:10.34133/bmr.0054)
Supplement: Supplementary 1 — Figs. S1 to S6 [file bmr.0054.f1.zip]

Archive with 10 entries (10 files):
- BMR_LicenseToPublish2024_C Yang.pdf
- BMR_LicenseToPublish2024_H Kim.pdf
- BMR_LicenseToPublish2024_H Min.pdf
- BMR_LicenseToPublish2024_H Yang.pdf
- BMR_LicenseToPublish2024_J Shin.pdf
- BMR_LicenseToPublish2024_JR Lee.pdf
- BMR_LicenseToPublish2024_K Lee.pdf
- BMR_LicenseToPublish2024_N Chung.pdf
- Graphical Abstract.png
- Supplemental Material.docx
